# Supplementary material for: Multi-Temperatures Pyrolysis Gas Chromatography: A Rapid Method to Differentiate Microorganisms
Source: Microorganisms. 2022 Nov 25;10(12):2333. doi: 10.3390/microorganisms10122333 (PMC9781292; doi:10.3390/microorganisms10122333)
Supplement: Supplementary file 1 [file microorganisms-10-02333-s001.zip]

Archive with 1 entries (1 files):
- microorganisms-1944562-supplementary.pdf
